# Supplementary material for: Estimating Genetic and Maternal Effects Determining Variation in Immune Function of a Mixed-Mating Snail
Source: PLoS One. 2016 Aug 23;11(8):e0161584. doi: 10.1371/journal.pone.0161584 (PMC4995018; doi:10.1371/journal.pone.0161584)
Supplement: S1 Dataset — The table has the following columns: mating_pair (pair of parental snails used to produce experimental snails), dam (parental snail that laid the eggs), mating_type [form of reproduction used by the dam (1 = outcrossing, 2 = self-fertilization)], survival [survival of experimental snails to the end of the study (1 = yes, 0 = no)], growth (specific growth rate of experimental snails), ln_size (natural logarithm of geometric mean of initial and final size of experimental snails), PO_activity (phenoloxidase activity of hemolymph of experimental snails), and antibacterial_activity (antibacterial activity of hemolymph of experimental snails). (TXT) [file pone.0161584.s001.txt]

mating_pair	dam	mating_type	survival	growth	ln_size	PO_activity	antibacterial_activity
1	1	1	1	0.20976	2.81201	199.117	41.450
1	1	1	1	0.18459	2.55243	155.717	46.800
1	1	1	1	0.21833	2.81262	199.700	57.125
1	1	1	1	0.21999	2.76293	175.717	35.000
1	1	1	1	0.22069	2.65935	148.617	44.300
1	1	1	1	0.20277	2.67317	187.417	45.350
1	1	1	1	0.20290	2.68506	135.917	46.750
1	1	1	1	0.19279	2.84712	198.483	43.825
1	1	1	1	0.23233	2.68495	162.617	48.800
1	1	1	1	0.20116	2.74360	201.233	42.450
1	1	1	1	0.20334	2.69440	232.683	48.325
1	1	1	1	0.25154	2.79216	197.617	46.825
1	1	1	1	0.20760	2.65906	193.733	41.750
1	1	1	0
1	1	1	1	0.21556	2.63077	181.533	45.050
1	1	1	1	0.22972	2.78259	201.400	34.950
1	1	1	1	0.24065	2.74776	167.867	46.525
1	1	1	1	0.21687	2.80908	147.767	37.650
1	1	1	1	0.24732	2.60211	174.367	56.800
1	1	1	1	0.31335	2.21962	185.267	43.650
1	1	1	1	0.23546	2.81255	203.967	34.925
1	1	1	1	0.18482	2.69444	174.267	41.375
1	1	1	1	0.17694	2.70627	135.917	18.775
1	1	1	1	0.20275	2.74057	198.167	37.875
1	1	1	0
1	1	1	0
1	1	1	1	0.22105	2.60964	223.967	41.275
1	1	1	0
1	1	1	0
1	2	1	0
1	2	1	1	0.22853	2.57282	167.817	52.650
1	2	1	1	0.20683	2.55642	157.200	41.500
1	2	1	1	0.19787	2.74232	203.517	44.700
1	2	1	1	0.21614	2.56613	195.767	65.600
1	2	1	1	0.21665	2.69715	211.767	39.700
1	2	1	0
1	2	1	0
1	2	1	0
1	2	1	1	0.22370	2.67550	220.233	41.350
1	2	1	1	0.20153	2.72302	192.950	40.650
1	2	1	0
1	2	1	1	0.19124	2.71097	151.217	28.875
1	2	1	0
1	2	1	0
1	2	1	1	0.19236	2.82679	246.033	29.150
1	2	1	1	0.18471	2.88192	181.917	22.050
1	2	1	1	0.21912	2.79346	157.817	35.575
1	2	1	1	0.22349	2.83646	214.983	25.000
1	2	1	1	0.18406	2.76273	166.217	48.775
1	2	1	1	0.17525	2.80837	157.883	39.775
1	2	1	0
1	2	1	1	0.31448	2.26780	208.267	51.000
1	2	1	1	0.20577	2.92453	220.567	48.525
1	2	1	1	0.21884	2.84511	182.383	42.650
1	2	1	1	0.20120	2.78539	201.633	43.150
2	3	1	1	0.23614	2.63537	172.783	52.625
2	3	1	1	0.22545	2.78824	155.567	38.925
2	3	1	1	0.21137	2.77508	139.367	51.325
2	3	1	1	0.21676	2.66150	167.067	50.350
2	3	1	1	0.27672	2.50331	203.367	30.875
2	3	1	1	0.21377	2.74271	215.450	27.975
2	3	1	1	0.22053	2.65547	190.350	34.575
2	3	1	1	0.22417	2.74647	186.933	46.050
2	3	1	1	0.16447	2.57450	246.750	41.550
2	3	1	1	0.22799	2.63683	219.950	50.250
2	3	1	1	0.18749	2.80086	214.050	43.050
2	3	1	1	0.20265	2.87169	181.483	40.025
2	3	1	1	0.21899	2.80395	181.283	40.900
2	3	1	1	0.20507	2.75734	168.483	43.125
2	3	1	1	0.21045	2.87329	169.383	48.525
2	3	1	1	0.19724	2.79971	152.283	47.300
2	3	1	1	0.19954	2.86448	188.083	45.200
2	3	1	1	0.18835	2.71434	184.283	60.500
2	3	1	1	0.20745	2.79519	198.967	60.450
2	3	1	1	0.18843	2.85478	190.367	52.275
2	3	1	1	0.19892	2.67484	188.700	41.750
2	3	1	1	0.21619	2.85851	185.967	48.125
2	3	1	0
2	3	1	1	0.18607	2.75770	184.200	51.925
2	3	1	0
2	3	1	1	0.19052	2.99134	230.950	45.075
2	3	1	1	0.19416	2.85064	203.467	49.450
2	3	1	1	0.20269	2.78911	169.567	41.875
2	3	1	1	0.23129	2.79171	168.767	56.300
2	3	1	0
2	4	1	1	0.20073	2.72104	196.650	41.875
2	4	1	0
2	4	1	1	0.35176	2.16034	170.667	47.650
2	4	1	1	0.18370	2.66752	221.433	55.550
2	4	1	1	0.19838	2.73308	214.283	40.925
2	4	1	1	0.21064	2.90945	182.667	43.200
2	4	1	0
2	4	1	1	0.20719	2.66650	192.233	46.250
2	4	1	1	0.22180	2.78996	177.967	40.025
2	4	1	0
2	4	1	1	0.21032	2.83335	177.783	40.975
2	4	1	1	0.22329	2.85657	234.583	52.900
2	4	1	1	0.17951	2.72091	190.517	40.450
2	4	1	1	0.17857	2.73130	158.817	43.075
2	4	1	1	0.25223	2.77063	187.000	37.625
2	4	1	1	0.20424	2.65066	175.867	49.800
2	4	1	1	0.23002	2.67919	186.600	51.000
2	4	1	1	0.21458	2.75566	209.300	53.825
2	4	1	1	0.20925	2.80550	222.167	36.100
2	4	1	0
2	4	1	1	0.21147	2.82122	177.067	45.225
2	4	1	1	0.18246	2.82265	189.267	54.100
2	4	1	1	0.22234	2.73718	194.300	60.400
2	4	1	1	0.17557	2.76819	165.567	67.425
2	4	1	1	0.21668	2.78797	179.900	52.900
2	4	1	1	0.22538	2.68741	167.667	51.400
2	4	1	1	0.20332	2.90073	175.667	50.100
2	4	1	1	0.20961	2.82138	163.283	47.175
2	4	1	1	0.19615	2.77652	180.067	51.050
3	5	1	0
3	5	1	1	0.20142	2.79175	150.067	41.925
3	5	1	1	0.23151	2.74830	165.367	49.925
3	5	1	1	0.20093	2.76798	193.367	33.450
3	5	1	1	0.23293	2.69858	202.817	30.675
3	5	1	1	0.18944	2.79598	196.133	44.050
3	5	1	1	0.15526	2.67054	268.033	49.650
3	5	1	1	0.20478	2.68671	173.533	53.000
3	5	1	1	0.19971	2.78165	218.333	48.650
3	5	1	1	0.17977	2.82535	157.983	45.500
3	5	1	1	0.22045	2.80749	235.683	32.300
3	5	1	0
3	5	1	1	0.19379	2.89620	196.117	53.400
3	5	1	1	0.20164	2.87936	162.783	47.975
3	5	1	1	0.21619	2.85851	178.583	36.350
3	5	1	1	0.16427	2.77153	227.233	39.850
3	5	1	0
3	5	1	1	0.17350	2.78513	198.117	54.175
3	5	1	1	0.19821	2.63560	205.133	35.350
3	5	1	1	0.16521	2.73542	145.117	47.575
3	5	1	1	0.18286	2.76969	167.783	43.350
3	5	1	1	0.20997	2.90781	194.317	47.800
3	5	1	1	0.18402	2.73944	214.217	52.300
3	5	1	1	0.18950	2.72199	149.817	45.075
3	5	1	1	0.18818	2.84474	151.467	47.650
3	5	1	1	0.18650	2.83096	178.017	55.275
3	5	1	1	0.23417	2.77147	230.467	52.925
3	5	1	1	0.19259	2.90629	221.483	51.400
3	5	1	1	0.21184	2.85627	169.783	48.000
3	5	1	1	0.21243	2.79828	163.483	44.400
3	6	1	1	0.21318	2.80010	188.967	50.625
3	6	1	1	0.19445	2.82361	172.267	41.625
3	6	1	1	0.16786	2.94935	189.783	37.000
3	6	1	1	0.20728	2.75469	187.217	54.500
3	6	1	1	0.21159	2.92977	193.800	39.125
3	6	1	1	0.19751	2.78226	198.900	44.400
3	6	1	1	0.17636	2.79854	160.400	52.025
3	6	1	1	0.22334	2.81451	171.200	48.925
3	6	1	1	0.17849	2.81302	199.667	51.600
3	6	1	1	0.20290	2.85362	165.767	52.925
3	6	1	1	0.18125	2.76867	259.967	45.475
3	6	1	1	0.19024	2.82134	185.383	49.475
3	6	1	1	0.19556	2.89164	151.983	46.150
3	6	1	1	0.19263	2.80788	189.867	48.175
3	6	1	1	0.16801	2.82992	175.767	56.400
3	6	1	1	0.24227	2.75120	204.250	41.750
3	6	1	1	0.19300	2.85713	176.667	38.375
3	6	1	1	0.22466	2.84982	171.167	43.350
3	6	1	1	0.19515	2.83396	193.283	40.575
3	6	1	1	0.19072	2.89736	209.283	46.575
3	6	1	1	0.19387	2.86877	176.283	48.650
3	6	1	1	0.19048	2.80233	213.367	46.900
3	6	1	1	0.21661	2.70876	217.867	45.675
3	6	1	1	0.19778	2.79096	183.983	41.075
3	6	1	1	0.22098	2.81953	192.167	51.600
3	6	1	1	0.20079	2.75704	203.450	45.050
3	6	1	1	0.19457	2.88432	178.167	54.900
3	6	1	1	0.21063	2.87795	203.683	52.250
3	6	1	1	0.22707	2.85005	202.250	41.250
3	6	1	1	0.20829	2.90027	185.250	50.775
4	7	1	1	0.24317	2.51003	147.217	44.325
4	7	1	1	0.21316	2.76293	167.567	49.625
4	7	1	1	0.19357	2.67836	187.467	43.425
4	7	1	1	0.21002	2.74834	216.867	40.675
4	7	1	1	0.17767	2.52374	227.067	32.675
4	7	1	0
4	7	1	1	0.22260	2.77570	218.250	37.150
4	7	1	0
4	7	1	1	0.23699	2.73255	217.517	26.975
4	7	1	1	0.19617	2.61865	156.117	35.175
4	7	1	1	0.22448	2.67747	146.717	33.075
4	7	1	1	0.20378	2.67277	224.467	46.450
4	7	1	1	0.24328	2.68764	202.867	43.150
4	7	1	1	0.18523	2.77561	179.267	46.350
4	7	1	1	0.20496	2.69845	205.733	49.550
4	7	1	0
4	7	1	1	0.32189	2.05748	185.433	50.150
4	7	1	1	0.21362	2.83169	202.983	36.150
4	7	1	1	0.21234	2.86842	172.683	38.025
4	7	1	1	0.20703	2.83494	147.383	48.600
4	7	1	1	0.19334	2.66939	196.617	40.250
4	7	1	1	0.21721	2.67928	212.417	49.450
4	7	1	1	0.19987	2.78797	147.817	41.600
4	7	1	1	0.20014	2.79860	175.917	47.100
4	7	1	1	0.15742	2.47417	233.067	40.700
4	7	1	1	0.17860	2.78513	168.917	45.900
4	7	1	1	0.18678	2.66418	175.500	50.625
4	7	1	1	0.18987	2.77364	209.500	60.000
4	7	1	1	0.20299	2.76269	182.583	41.900
4	7	1	1	0.19941	2.86877	218.183	38.000
4	8	1	1	0.22519	2.74238	182.100	41.600
4	8	1	1	0.23341	2.66297	173.317	50.025
4	8	1	1	0.24105	2.79460	163.317	46.000
4	8	1	1	0.18700	2.77339	202.300	34.950
4	8	1	1	0.20132	2.71157	162.867	43.025
4	8	1	1	0.19850	2.75800	157.583	38.050
4	8	1	0
4	8	1	1	0.19783	2.69179	154.100	46.525
4	8	1	1	0.23266	2.69013	195.667	30.175
4	8	1	1	0.24572	2.68597	239.117	25.375
4	8	1	1	0.23140	2.83573	168.667	35.600
4	8	1	1	0.21966	2.81614	199.867	29.750
4	8	1	1	0.22257	2.79152	187.967	39.450
4	8	1	1	0.18095	2.73744	179.267	28.575
4	8	1	1	0.23027	2.65512	221.050	35.050
4	8	1	1	0.21738	2.69522	171.517	35.075
4	8	1	1	0.24643	2.74430	225.917	35.275
4	8	1	0
4	8	1	1	0.24382	2.69627	271.267	46.700
4	8	1	0
4	8	1	1	0.19505	2.72498	195.617	44.500
4	8	1	1	0.23929	2.54123	197.017	48.900
4	8	1	1	0.19778	2.79096	232.067	35.500
4	8	1	1	0.22264	2.59481	221.000	37.700
4	8	1	1	0.19329	2.73773	182.167	42.550
4	8	1	1	0.22468	2.79171	158.683	33.375
4	8	1	1	0.18400	2.69234	207.567	35.650
4	8	1	1	0.20422	2.88600	191.917	27.675
4	8	1	1	0.18794	2.75540	233.083	39.900
4	8	1	1	0.20607	2.88126	226.783	31.225
5	9	1	1	0.20276	2.72244	171.517	59.725
5	9	1	1	0.22054	2.53709	147.017	51.600
5	9	1	1	0.17183	2.73969	223.517	40.800
5	9	1	1	0.18924	2.77915	225.317	44.900
5	9	1	1	0.17669	2.52120	181.017	51.050
5	9	1	1	0.18989	2.66077	195.233	46.825
5	9	1	1	0.19368	2.79672	175.183	41.525
5	9	1	1	0.19518	2.70403	206.167	40.325
5	9	1	1	0.21567	2.68708	165.267	42.325
5	9	1	0
5	9	1	1	0.17224	2.65901	159.067	35.650
5	9	1	1	0.18344	2.70725	179.667	37.250
5	9	1	1	0.22054	2.78631	299.567	44.250
5	9	1	1	0.17508	2.63627	187.767	36.175
5	9	1	1	0.19072	2.81280	235.117	20.075
5	9	1	1	0.21463	2.40820	163.567	36.350
5	9	1	1	0.21727	2.64731	169.817	29.775
5	9	1	1	0.18591	2.66199	215.967	47.250
5	9	1	1	0.15919	2.67009	146.017	31.675
5	9	1	1	0.18204	2.74764	163.017	49.275
5	9	1	1	0.18016	2.65867	208.533	56.150
5	9	1	0
5	9	1	1	0.19577	2.75469	257.683	42.800
5	9	1	1	0.20764	2.70867	169.717	39.525
5	9	1	1	0.16588	2.70894	222.617	39.750
5	9	1	1	0.15559	2.81377	162.417	39.950
5	9	1	1	0.15517	2.74082	210.683	51.650
5	9	1	0
5	9	1	1	0.18073	2.79977	152.583	48.550
5	10	1	1	0.20468	2.73090	203.783	44.350
5	10	1	1	0.19191	2.73107	175.667	48.325
5	10	1	1	0.16133	2.74513	191.533	39.025
5	10	1	1	0.19589	2.70894	171.033	44.850
5	10	1	1	0.18242	2.71782	166.067	39.250
5	10	1	0
5	10	1	1	0.19384	2.71146	243.483	33.725
5	10	1	1	0.22281	2.64524	232.167	51.125
5	10	1	1	0.17899	2.69645	223.233	36.350
5	10	1	1	0.16994	2.70524	164.167	39.525
5	10	1	1	0.19106	2.78638	160.617	43.825
5	10	1	1	0.20650	2.86235	247.767	42.125
5	10	1	1	0.17388	2.76408	191.167	43.450
5	10	1	1	0.17294	2.70237	151.867	37.550
5	10	1	1	0.24750	2.30582	197.967	24.925
5	10	1	1	0.21773	2.61400	157.267	32.775
5	10	1	1	0.19581	2.58296	227.617	31.075
5	10	1	1	0.19072	2.68764	177.367	35.975
5	10	1	1	0.19965	2.82593	173.567	27.975
5	10	1	1	0.21121	2.60747	195.350	44.250
5	10	1	1	0.20508	2.65277	171.617	35.150
5	10	1	1	0.19467	2.78532	173.083	41.600
5	10	1	1	0.17314	2.84528	242.683	37.500
5	10	1	1	0.18953	2.81952	224.883	39.525
5	10	1	1	0.17132	2.78234	232.483	34.825
5	10	1	1	0.16761	2.64903	182.617	61.000
5	10	1	1	0.19051	2.63742	171.717	68.250
5	10	1	0
6	11	1	1	0.23885	2.65539	203.417	35.900
6	11	1	1	0.18074	2.81614	188.983	41.725
6	11	1	1	0.20195	2.78725	169.917	41.675
6	11	1	1	0.20829	2.78249	210.233	43.975
6	11	1	1	0.19786	2.82679	170.217	39.775
6	11	1	1	0.16974	2.73689	154.117	36.350
6	11	1	1	0.21622	2.84853	224.917	38.300
6	11	1	1	0.21490	2.86513	206.317	31.675
6	11	1	1	0.21776	2.78996	202.517	39.350
6	11	1	1	0.28362	2.33875	205.067	44.100
6	11	1	1	0.20745	2.79519	209.267	36.075
6	11	1	1	0.19635	2.82730	191.217	38.725
6	11	1	1	0.17932	2.77364	188.267	47.125
6	11	1	1	0.20925	2.73529	176.817	35.400
6	11	1	1	0.20534	2.78979	206.967	47.025
6	11	1	1	0.17363	2.78828	169.567	51.400
6	11	1	1	0.22563	2.75012	189.000	34.900
6	11	1	1	0.24375	2.85009	235.800	44.200
6	11	1	1	0.21542	2.77926	194.367	50.800
6	11	1	1	0.20373	2.79736	175.500	51.225
6	11	1	1	0.18826	2.82745	201.600	60.925
6	11	1	1	0.22006	2.85840	234.267	33.175
6	11	1	0
6	11	1	1	0.21815	2.85349	214.767	38.575
6	11	1	1	0.21972	2.74653	208.667	41.100
6	11	1	1	0.21900	2.77753	209.883	31.375
6	11	1	1	0.19375	2.82617	178.667	45.850
6	11	1	1	0.22556	2.76113	171.683	44.350
6	11	1	1	0.22198	2.83164	174.500	42.000
6	11	1	0
6	12	1	1	0.22047	2.79693	205.717	43.150
6	12	1	0
6	12	1	0
6	12	1	0
6	12	1	1	0.23495	2.78979	214.267	31.250
6	12	1	1	0.26125	2.70132	197.767	38.225
6	12	1	1	0.21052	2.71954	203.967	54.125
6	12	1	1	0.33340	2.19599	157.167	41.425
6	12	1	1	0.21278	2.58836	188.167	45.075
6	12	1	0
6	12	1	1	0.21065	2.71642	194.767	36.675
6	12	1	0
6	12	1	1	0.24277	2.54120	243.067	31.775
6	12	1	1	0.18228	2.55983	196.667	45.150
6	12	1	1	0.23277	2.76798	268.867	28.550
6	12	1	1	0.22453	2.82308	197.417	34.750
6	12	1	1	0.21972	2.75758	214.367	41.650
6	12	1	1	0.20490	2.64048	241.850	40.850
6	12	1	1	0.23150	2.79250	226.083	32.525
6	12	1	1	0.24216	2.67683	186.083	37.450
6	12	1	1	0.23321	2.73479	161.117	31.175
6	12	1	1	0.20709	2.80010	214.317	33.375
6	12	1	1	0.23020	2.80550	183.417	36.175
6	12	1	1	0.18865	2.67735	163.417	57.550
6	12	1	1	0.22242	2.75937	196.717	44.600
6	12	1	1	0.20573	2.50110	167.817	55.600
6	12	1	1	0.23590	2.79802	164.767	39.300
6	12	1	1	0.21618	2.79175	192.650	44.475
6	12	1	1	0.20322	2.82058	183.583	35.200
6	12	1	0
7	13	1	1	0.20348	2.74940	227.317	52.850
7	13	1	1	0.17333	2.68462	161.967	39.750
7	13	1	1	0.19703	2.65589	193.083	49.825
7	13	1	1	0.21972	2.68937	164.117	36.550
7	13	1	1	0.19320	2.80539	201.567	51.750
7	13	1	1	0.19895	2.77976	181.533	36.050
7	13	1	1	0.20425	2.75132	198.550	62.050
7	13	1	1	0.19887	2.80971	186.250	42.650
7	13	1	1	0.18353	2.87932	208.683	40.300
7	13	1	0
7	13	1	0
7	13	1	1	0.20170	2.88774	210.067	35.825
7	13	1	1	0.20598	2.87049	162.283	40.500
7	13	1	0
7	13	1	1	0.17672	2.83397	173.483	49.000
7	13	1	1	0.16552	2.80518	160.583	41.675
7	13	1	1	0.20503	2.90677	268.617	31.700
7	13	1	1	0.20065	2.74597	163.683	52.025
7	13	1	1	0.21490	2.81964	232.317	35.750
7	13	1	1	0.19427	2.84653	154.917	23.775
7	13	1	1	0.15841	2.70856	139.983	44.000
7	13	1	1	0.21972	2.68937	226.617	33.275
7	13	1	1	0.18511	2.69027	152.617	51.675
7	13	1	1	0.17747	2.79186	226.567	52.900
7	13	1	1	0.16596	2.62225	243.067	63.250
7	13	1	1	0.17500	2.78585	190.167	54.600
7	13	1	1	0.17069	2.79977	220.267	39.200
7	13	1	0
7	13	1	0
7	13	1	1	0.16233	1.89831
7	14	1	1	0.20870	2.61609	206.183	38.250
7	14	1	0
7	14	1	1	0.22165	2.73327	195.983	45.625
7	14	1	1	0.20765	2.52061	187.683	23.150
7	14	1	1	0.23250	2.84301	199.233	42.850
7	14	1	0
7	14	1	1	0.22250	2.78107	206.867	43.825
7	14	1	1	0.16938	2.68683	197.967	35.475
7	14	1	1	0.19645	2.66588	252.567	40.450
7	14	1	1	0.20188	2.60882	207.050	27.775
7	14	1	1	0.19388	2.77724	171.817	36.575
7	14	1	1	0.18995	2.71559	226.233	44.350
7	14	1	1	0.20425	2.75132	206.850	49.400
7	14	1	1	0.19692	2.78484	277.433	39.950
7	14	1	1	0.19246	2.80353	230.833	51.450
7	14	1	0
7	14	1	1	0.20558	2.85064	245.350	53.650
7	14	1	1	0.19097	2.82463	225.350	43.550
7	14	1	1	0.18465	2.79024	181.083	50.500
7	14	1	1	0.13152	2.66121	207.267	49.625
7	14	1	1	0.22327	2.79353	184.883	43.400
7	14	1	1	0.19257	2.80948	185.983	51.200
7	14	1	1	0.17557	2.76819	180.467	51.700
7	14	1	1	0.20848	2.69236	193.467	45.025
7	14	1	1	0.23328	2.84056	201.483	48.100
7	14	1	0
7	14	1	1	0.17817	2.79995	224.817	30.000
7	14	1	0
7	14	1	0
7	14	1	0
8	15	1	1	0.24520	2.82551	201.167	49.225
8	15	1	0
8	15	1	1	0.21228	2.78767	156.467	49.725
8	15	1	1	0.20089	2.68826	208.817	36.175
8	15	1	0
8	15	1	1	0.17070	2.64595	223.517	39.975
8	15	1	1	0.16440	2.69179	191.317	43.600
8	15	1	0
8	15	1	1	0.17417	2.81176	199.467	49.900
8	15	1	1	0.17773	2.64307	176.867	29.475
8	15	1	1	0.20622	2.78767	234.567	46.475
8	15	1	1	0.18407	2.74256	233.167	51.175
8	15	1	1	0.20073	2.72104	243.950	46.975
8	15	1	1	0.18366	2.75169	189.883	44.500
8	15	1	1	0.22260	2.77570	198.583	40.975
8	15	1	1	0.23088	2.80720	180.467	54.000
8	15	1	1	0.19246	2.80353	241.567	37.750
8	15	1	1	0.19830	2.78417	237.683	49.975
8	15	1	0
8	15	1	1	0.19913	2.71704	219.083	38.900
8	15	1	1	0.21377	2.74271	266.683	39.000
8	15	1	1	0.18580	2.70520	270.567	40.300
8	15	1	1	0.19796	2.76703	267.567	35.150
8	15	1	1	0.20073	2.83396	216.883	46.150
8	15	1	1	0.19204	2.76249	340.583	34.650
8	15	1	1	0.19734	2.80165	202.583	42.075
8	15	1	1	0.20920	2.82058	161.867	43.750
8	15	1	1	0.16133	2.74513	219.083	41.300
8	15	1	1	0.18249	2.79802	174.083	37.200
8	15	1	1	0.19443	2.79860	189.083	33.800
8	16	1	1	0.22013	2.75380	199.167	41.750
8	16	1	0
8	16	1	1	0.23341	2.69508	186.767	28.650
8	16	1	1	0.27046	2.38186	259.667	43.050
8	16	1	0
8	16	1	1	0.18793	2.69985	202.917	33.950
8	16	1	1	0.17885	2.75967	174.267	38.050
8	16	1	1	0.19501	2.79598	206.883	41.200
8	16	1	1	0.20869	2.70403	213.583	44.800
8	16	1	0
8	16	1	0
8	16	1	1	0.20164	2.87936	231.783	50.000
8	16	1	0
8	16	1	0
8	16	1	1	0.20433	2.70805	236.717	39.750
8	16	1	1	0.17640	2.62705	221.717	39.150
8	16	1	0
8	16	1	1	0.17077	2.81568	254.517	29.250
8	16	1	1	0.20920	2.82058	202.317	45.175
8	16	1	1	0.22183	2.71049	233.867	51.300
8	16	1	1	0.20472	2.63057	222.267	55.725
8	16	1	0
8	16	1	1	0.17089	2.72181	206.867	43.675
8	16	1	1	0.19579	2.79788	164.967	49.100
8	16	1	1	0.17975	2.77834	218.767	45.600
8	16	1	1	0.23969	2.68320	272.167	35.675
8	16	1	1	0.21156	2.83148	302.583	40.900
8	16	1	1	0.20441	2.76233	210.783	40.300
8	16	1	0
8	16	1	1	0.20048	2.88995	292.883	34.400
9	17	0	0
9	17	0	0
9	17	0	1	0.26148	2.73915	268.067	32.825
9	17	0	0
9	17	0	0
9	17	0	0
9	17	0	0
9	17	0	0
9	17	0	0
9	17	0	1	0.14486	2.61320	272.083	43.050
9	17	0	0
9	17	0	1	0.17123	2.71243	174.983	40.800
9	17	0	1	0.26015	2.86618	144.983	57.900
9	17	0	1	0.19430	2.50110	190.183	34.100
9	17	0	1	0.14541	2.55995	159.183	45.250
9	17	0	0
9	17	0	1	0.13950	2.61091	192.317	55.000
9	17	0	1	0.20069	2.60365	192.617	61.350
9	17	0	1	0.19199	2.52184	202.017	39.250
9	17	0	0
9	17	0	1	0.23792	2.54070	206.850	58.550
9	17	0	1	0.23039	2.56385	196.350	35.900
9	17	0	0
9	17	0	1	0.20105	2.65158	171.167	54.025
9	17	0	1	0.20480	2.77976	197.267	46.800
9	17	0	1	0.20690	2.60660	163.783	46.200
9	17	0	0
9	18	1	0
9	18	1	1	0.20746	2.72302	266.000	42.700
9	18	1	1	0.21316	2.68100	140.517	46.350
9	18	1	1	0.19910	2.68671	146.783	40.600
9	18	1	1	0.20808	2.78636	179.017	42.125
9	18	1	0
9	18	1	0
9	18	1	1	0.23163	2.72586	229.467	31.525
9	18	1	1	0.24929	2.76875	273.867	53.100
9	18	1	1	0.22039	2.80744	274.067	25.675
9	18	1	1	0.22834	2.77321	205.367	41.750
9	18	1	1	0.20063	2.79828	177.267	36.150
9	18	1	1	0.21759	2.83164	199.567	36.775
9	18	1	0
9	18	1	1	0.17624	2.60392	228.750	46.850
9	18	1	0
9	18	1	1	0.19110	2.67498	202.817	37.150
9	18	1	1	0.21972	2.71263	202.250	44.350
9	18	1	1	0.20043	2.66440	225.133	36.350
9	18	1	1	0.21585	2.70296	188.650	44.950
9	18	1	1	0.19865	2.69385	183.333	49.750
9	18	1	1	0.19873	2.76894	223.150	54.050
9	18	1	0
9	18	1	0
9	18	1	1	0.20643	2.84335	173.483	37.950
9	18	1	0
10	19	0	1	0.19187	2.78226	171.383	52.500
10	19	0	1	0.16337	2.59397	197.617	49.300
10	19	0	1	0.14436	2.66374	203.217	41.675
10	19	0	1	0.16910	2.74737	172.317	47.900
10	19	0	1	0.17041	2.65739	199.317	50.525
10	19	0	1	0.18756	2.71230	187.367	42.375
10	19	0	1	0.18579	2.61782	171.367	55.000
10	19	0	1	0.16978	2.82535	232.117	48.300
10	19	0	1	0.17876	2.73944	200.967	42.500
10	19	0	1	0.20308	2.76945	183.867	36.925
10	19	0	1	0.19927	2.75993	159.067	37.925
10	19	0	0
10	19	0	1	0.17797	2.66413	230.500	40.825
10	19	0	1	0.17456	2.67711	178.567	54.150
10	19	0	1	0.19563	2.72979	225.717	50.025
10	19	0	1	0.18131	2.78541	175.017	52.225
10	19	0	1	0.19895	2.77976	197.167	40.275
10	19	0	1	0.14946	2.71434	205.800	48.300
10	19	0	1	0.17149	2.71111	188.683	48.475
10	19	0	0
10	19	0	1	0.16503	2.73689	180.983	42.650
10	19	0	1	0.19121	2.72612	128.267	47.900
10	20	1	0
10	20	1	1	0.22257	2.79152	144.717	43.400
10	20	1	1	0.19282	2.71502	162.067	36.775
10	20	1	1	0.22842	2.76827	228.467	39.675
10	20	1	1	0.18982	2.73630	229.233	50.750
10	20	1	1	0.22448	2.67747	209.633	41.250
10	20	1	1	0.19895	2.77976	201.433	51.950
10	20	1	1	0.18564	2.76669	215.933	53.650
10	20	1	1	0.17951	2.72091	243.333	43.050
10	20	1	1	0.21894	2.68741	184.967	45.150
10	20	1	1	0.19187	2.78226	178.333	49.550
10	20	1	1	0.21746	2.72971	249.333	47.850
10	20	1	1	0.18580	2.70520	216.450	40.050
10	20	1	1			225.533	51.000
10	20	1	1	0.21121	2.76422	215.483	38.625
10	20	1	1	0.22543	2.75575	170.933	46.500
10	20	1	1	0.23316	2.72958	235.950	46.550
10	20	1	1	0.18865	2.79995	234.250	46.300
10	20	1	1	0.19434	2.84221	342.483	41.000
10	20	1	1	0.20959	2.80154	299.667	41.825
10	20	1	1	0.19906	2.86297	145.183	38.500
10	20	1	1	0.18605	2.92942	214.183	49.325
10	20	1	1	0.20464	2.78797	233.183	37.200
10	20	1	1	0.19473	2.88027	192.183	37.800
10	20	1	1	0.19836	2.81829	168.483	40.675
10	20	1	1	0.18826	2.82745	174.917	46.000
10	20	1	1	0.20073	2.83396	225.067	46.725
10	20	1	1	0.18437	2.81800	150.667	47.425
10	20	1	1	0.18480	2.82835	239.783	35.500
11	21	1	1	0.20424	2.68205	175.700	52.700
11	21	1	1	0.17797	2.64048	212.600	41.250
11	21	1	1	0.16567	2.58839	138.417	34.650
11	21	1	1	0.16618	2.69944	160.900	42.725
11	21	1	1	0.20457	2.70080	130.417	39.525
11	21	1	1	0.17556	2.64866	146.917	37.300
11	21	1	1	0.21970	2.69316	139.383	34.250
11	21	1	1	0.23163	2.66248	179.717	45.125
11	21	1	1	0.21129	2.67155	229.617	46.525
11	21	1	1	0.23195	2.58136	228.267	43.900
11	21	1	1	0.18830	2.71146	180.183	50.750
11	21	1	1	0.22952	2.56168	178.017	33.850
11	21	1	1	0.20253	2.64640	211.700	34.500
11	21	1	1	0.21546	2.60551	248.117	40.550
11	21	1	1	0.19569	2.69444	136.183	28.350
11	21	1	1	0.23544	2.73510	160.567	42.225
11	21	1	1	0.22234	2.73718	226.733	35.350
11	21	1	1	0.25715	2.65265	164.567	35.825
11	21	1	1	0.21735	2.71067	202.267	28.275
11	21	1	1	0.18857	2.69316	211.067	22.675
11	21	1	1	0.21683	2.63701	219.267	23.475
11	21	1	1	0.17688	2.76460	215.017	20.275
11	21	1	1	0.20774	2.85588	192.283	32.700
11	21	1	1	0.19198	2.74863	217.367	36.900
11	21	1	1	0.20865	2.78911	229.683	25.300
11	21	1	1	0.21478	2.81415	211.983	40.050
11	21	1	1	0.23813	2.71157	232.517	46.900
11	21	1	0
11	22	0	1	0.20298	2.62370	264.633	43.925
11	22	0	1	0.19317	2.44322	127.467	54.725
11	22	0	0
11	22	0	1	0.09515	2.31052
11	22	0	1	0.19985	2.56802	142.817	31.975
11	22	0	1	0.21757	2.43126	197.367	37.475
11	22	0	1	0.18338	2.56341	310.267	31.350
11	22	0	0
11	22	0	0
11	22	0	1	0.19730	2.66800	203.333	42.600
11	22	0	1	0.16946	2.55188	241.667	38.050
11	22	0	0
11	22	0	1	0.28655	2.19999	205.483	47.225
11	22	0	1	0.16022	2.75935	185.583	32.000
11	22	0	1	0.19632	2.74554	289.983	43.500
11	22	0	1	0.17289	2.67117	214.817	44.150
11	22	0	0
11	22	0	1	0.12049	2.46738	184.317	45.950
11	22	0	1	0.15919	2.58382	177.317	40.800
11	22	0	1	0.13261	2.56276	276.433	33.000
11	22	0	0
11	22	0	1	0.22060	2.55512	244.267	45.950
11	22	0	1	0.19631	2.70201	287.267	32.525
11	22	0	1	0.15768	2.74727	273.667	37.575
11	22	0	1	0.18388	2.71353	236.767	52.025
11	22	0	1	0.17389	2.75967	169.267	42.850
11	22	0	1	0.18954	2.60365	263.867	38.600
11	22	0	1	0.20931	2.74248	230.067	37.700
11	22	0	1	0.20153	2.72302	180.567	49.425
12	23	0	0
12	23	0	0
12	23	0	0
12	23	0	0
12	23	0	1	0.32952	2.30433	168.667	36.225
12	23	0	0
12	23	0	1	0.24459	2.69813	161.267	43.925
12	23	0	1	0.31797	2.45860	222.067	46.050
12	23	0	0
12	23	0	0
12	23	0	0
12	23	0	0
12	23	0	0
12	23	0	0
12	23	0	0
12	23	0	0
12	23	0	1	0.27952	2.18040	194.567	37.975
12	23	0	0
12	23	0	0
12	23	0	0
12	23	0	1	0.19115	2.74661	205.683	44.600
12	23	0	0
12	23	0	0
12	23	0	0
12	23	0	0
12	23	0	1	0.26456	2.53319	217.367	43.400
12	23	0	1	0.19670	2.80839	218.167	48.300
12	23	0	1	0.21149	2.76305	231.450	47.975
12	23	0	0
12	24	1	1	0.23170	2.67112	207.517	47.300
12	24	1	1	0.19464	2.77915	240.300	45.300
12	24	1	1	0.19881	2.73773	195.400	44.600
12	24	1	1	0.19668	2.77407	183.900	38.500
12	24	1	1	0.21528	2.74647	252.500	44.000
12	24	1	1	0.21077	2.81946	234.800	41.625
12	24	1	1	0.21403	2.78636	241.833	41.425
12	24	1	1	0.17937	2.79024	180.933	46.525
12	24	1	1	0.21841	2.86842	299.633	36.525
12	24	1	1	0.21392	2.80191	202.633	35.050
12	24	1	1	0.21505	2.77356	248.967	43.725
12	24	1	1	0.23401	2.72008	254.167	35.050
12	24	1	1	0.30806	2.20676	168.367	38.125
12	24	1	1	0.20513	2.75993	256.667	30.750
12	24	1	1	0.29527	2.34632	210.067	44.250
12	24	1	1	0.18627	2.71969	213.267	36.500
12	24	1	1	0.20107	2.77880	246.767	43.250
12	24	1	1	0.19795	2.80154	187.867	32.900
12	24	1	1	0.18728	2.78417	213.567	23.575
12	24	1	1	0.19045	2.70894	199.867	25.775
12	24	1	0
12	24	1	1	0.22778	2.55732	180.117	56.450
12	24	1	1	0.17048	2.61126	199.983	36.900
12	24	1	1	0.20029	2.88027	194.367	48.725
12	24	1	1	0.18466	2.83570	226.667	29.750
12	24	1	1	0.19621	2.89331	206.383	31.400
12	24	1	1	0.17603	2.81031	197.467	42.400
12	24	1	1	0.19903	2.55170	149.117	35.600
12	24	1	1	0.19723	2.73378	182.217	48.200
13	25	1	1	0.20558	2.63020	150.417	36.350
13	25	1	1	0.22280	2.70876	170.183	46.600
13	25	1	1	0.21342	2.68532	156.383	40.125
13	25	1	1	0.24725	2.42641	172.233	44.325
13	25	1	1	0.20481	2.45750	173.167	60.700
13	25	1	1	0.18198	2.67621	226.267	27.375
13	25	1	1	0.18726	2.65421	163.233	39.050
13	25	1	1	0.20276	2.72244	148.667	48.000
13	25	1	1	0.19205	2.72817	253.867	33.200
13	25	1	0
13	25	1	1	0.17209	2.78432	219.783	38.650
13	25	1	1	0.19227	2.88318	217.917	52.400
13	25	1	1	0.19790	2.84102	166.583	49.600
13	25	1	1	0.17089	2.72181	169.783	38.200
13	25	1	1	0.17705	2.80666	172.083	52.500
13	25	1	1	0.16592	2.67794	150.983	39.300
13	25	1	1	0.19608	2.64426	178.083	32.275
13	25	1	1	0.14396	2.76685	153.617	46.050
13	25	1	1	0.17876	2.73944	167.617	44.075
13	25	1	1	0.17083	2.54333	155.517	48.575
13	25	1	1	0.17160	2.78986	163.117	59.400
13	25	1	1	0.18473	2.84138	184.983	41.175
13	25	1	1	0.17925	2.85508	136.217	57.500
13	25	1	1	0.20013	2.80290	175.617	38.975
13	25	1	1	0.16459	2.72401	222.117	49.050
13	25	1	0
13	25	1	1	0.17467	2.76169	176.667	50.725
13	25	1	1	0.21430	2.80235	167.767	58.625
13	25	1	1	0.19141	2.79105	193.083	39.175
13	25	1	1	0.17868	2.80755	148.467	44.175
13	26	0	1	0.21579	2.69881	338.183	27.325
13	26	0	1	0.10282	2.42445
13	26	0	1	0.17040	2.71029	532.117	20.275
13	26	0	1	0.19313	2.79921	192.383	29.550
13	26	0	1	0.15656	2.67472	162.283	31.300
13	26	0	1	0.18448	2.80653	175.183	30.650
13	26	0	1	0.18595	2.76053	184.483	59.600
13	26	0	1	0.18483	2.86404	192.483	44.550
13	26	0	1	0.09972	2.55900	445.517	16.175
13	26	0	1	0.16554	2.77706	331.283	36.375
13	26	0	1	0.31383	2.28859	198.483	54.200
13	26	0	0
13	26	0	1	0.15434	2.72766	239.417	27.775
13	26	0	1	0.20441	2.76233	306.033	29.775
13	26	0	1	0.20719	2.66650	157.817	55.450
13	26	0	1	0.15506	2.64871	261.933	32.100
13	26	0	1	0.14568	2.68595	207.417	40.400
13	26	0	0
13	26	0	0
13	26	0	0
13	26	0	1	0.13733	2.60564	377.433	40.650
13	26	0	1	0.15364	2.77102	256.700	50.525
13	26	0	0
13	26	0	1	0.16213	2.67867	265.167	46.400
13	26	0	1	0.18718	2.75344	235.167	48.275
13	26	0	1	0.20867	2.75169	342.483	43.175
13	26	0	0
13	26	0	1	0.16572	2.63248	133.783	47.950
13	26	0	1	0.20276	2.72244	240.467	43.900
13	26	0	1	0.18938	2.69524	311.383	37.300
